# Supplementary material for: Identification of mitophagy-related biomarkers in human osteoporosis based on a machine learning model
Source: Front Physiol. 2024 Jan 8;14:1289976. doi: 10.3389/fphys.2023.1289976 (PMC10800828; doi:10.3389/fphys.2023.1289976)
Supplement: Supplementary file 2 [file Table3.XLSX]

## Sheet: wilcox.result
	cell_type	.y.	group1	group2	n1	n2	statistic	p
1	APC_co_inhibition	Proportion	control	OP	40	40	718	0.435
2	APC_co_stimulation	Proportion	control	OP	40	40	572	0.028
3	B_cells	Proportion	control	OP	40	40	827	0.8
4	CCR	Proportion	control	OP	40	40	637	0.118
5	CD8+_T_cells	Proportion	control	OP	40	40	651	0.154
6	Check-point	Proportion	control	OP	40	40	806	0.958
7	Cytolytic_activity	Proportion	control	OP	40	40	728	0.494
8	DCs	Proportion	control	OP	40	40	722	0.458
9	HLA	Proportion	control	OP	40	40	625	0.0932
10	Inflammation-promoting	Proportion	control	OP	40	40	615	0.0758
11	MHC_class_I	Proportion	control	OP	40	40	678	0.244
12	Macrophages	Proportion	control	OP	40	40	864	0.543
13	Mast_cells	Proportion	control	OP	40	40	723	0.464
14	NK_cells	Proportion	control	OP	40	40	787	0.905
15	Neutrophils	Proportion	control	OP	40	40	835	0.741
16	Parainflammation	Proportion	control	OP	40	40	695	0.316
17	TIL	Proportion	control	OP	40	40	768	0.763
18	T_cell_co-inhibition	Proportion	control	OP	40	40	943	0.171
19	T_cell_co-stimulation	Proportion	control	OP	40	40	847	0.656
20	T_helper_cells	Proportion	control	OP	40	40	878.5	0.453
21	Tfh	Proportion	control	OP	40	40	1025	0.0302
22	Th1_cells	Proportion	control	OP	40	40	586	0.0395
23	Th2_cells	Proportion	control	OP	40	40	940	0.18
24	Treg	Proportion	control	OP	40	40	765	0.741
25	Type_II_IFN_Reponse	Proportion	control	OP	40	40	790	0.928
26	Type_I_IFN_Reponse	Proportion	control	OP	40	40	729	0.5
27	aDCs	Proportion	control	OP	40	40	852	0.622
28	iDCs	Proportion	control	OP	40	40	537	0.011
29	pDCs	Proportion	control	OP	40	40	639	0.123
