# Supplementary material for: Identification of mitophagy-related biomarkers in human osteoporosis based on a machine learning model
Source: Front Physiol. 2024 Jan 8;14:1289976. doi: 10.3389/fphys.2023.1289976 (PMC10800828; doi:10.3389/fphys.2023.1289976)
Supplement: Supplementary file 3 [file Table4.XLSX]

## Sheet: Sheet1
aDCs	APC_co_inhibition	APC_co_stimulation	B_cells	CCR	CD8+_T_cells	Check-point	Cytolytic_activity	DCs	HLA	iDCs	Inflammation-promoting	Macrophages	Mast_cells	MHC_class_I	Neutrophils	NK_cells	Parainflammation	pDCs	T_cell_co-inhibition	T_cell_co-stimulation	T_helper_cells	Tfh	Th1_cells	Th2_cells	TIL	Treg	Type_I_IFN_Reponse	Type_II_IFN_Reponse
aDCs	0	0.487781	0.866911	0.832938	0.00134167	0.815901	0.156866	0.9837	9.33187e-05	0.0185282	0.961321	0.971192	0.821357	0.430557	0.3302	0.214053	0.551284	0.756833	0.82843	0.106243	0.794805	0.104871	0.0629589	0.0405872	0.502856	0.257619	0.708944	0.5951	0.367992
APC_co_inhibition	0.487781	0	0.278918	0.215447	0.00503977	0.336025	0.00194509	0.0907624	0.0153953	0.0497498	0.295643	0.261326	0.0120033	0.326079	0.838742	0.00382241	0.0488834	0.0344408	0.871623	0.52625	0.0669246	3.03551e-06	0.44539	0.920928	0.0492532	0.489473	0.00043726	0.190905	0.0364929
APC_co_stimulation	0.866911	0.278918	0	0.110759	0.965269	0.253426	0.08616	0.377584	0.0449873	0.610093	0.778286	0.134777	0.217315	0.258146	0.689053	0.282829	0.911594	0.697902	0.0682367	0.206955	0.0348285	0.240955	0.580559	0.0682045	0.514953	0.386185	0.890677	0.886437	0.000153227
B_cells	0.832938	0.215447	0.110759	0	0.391332	0.0427623	0.32958	3.32431e-05	0.829718	0.797036	0.181265	0.000142206	0.0261368	0.00705783	0.156989	1	0.00990015	0.410199	0.00336412	0.106334	0.000111405	0.68502	0.133571	0.154781	0.463662	2.80499e-09	0.233655	0.225942	0.997201
CCR	0.00134167	0.00503977	0.965269	0.391332	0	0.011505	5.01781e-06	0.89688	4.32031e-05	0.00407755	0.149956	0.0656642	0.52328	0.541504	0.495223	0.0281353	0.685403	0.350546	0.162866	0.1307	0.0718261	6.83094e-08	0.0683982	0.151032	0.303806	0.000192456	0.000361913	0.284703	0.601999
CD8+_T_cells	0.815901	0.336025	0.253426	0.0427623	0.011505	0	0.488041	0.00140466	0.147351	0.0277807	0.0904793	0.00591948	0.560451	0.409491	0.0964879	0.384251	0.11474	0.368878	0.962143	0.653782	0.148117	0.696905	0.632147	0.018045	0.792099	0.000199985	0.169229	0.184091	0.8151
Check-point	0.156866	0.00194509	0.08616	0.32958	5.01781e-06	0.488041	0	0.661708	1.29887e-05	0.211592	0.000347048	0.212282	0.323928	0.804697	0.391447	0.125151	0.530315	0.804857	0.0210773	4.05687e-09	0.000666175	2.65703e-08	1.9421e-08	0.0381632	0.340014	0.000176002	1.23158e-06	0.532081	0.624222
Cytolytic_activity	0.9837	0.0907624	0.377584	3.32431e-05	0.89688	0.00140466	0.661708	0	0.454475	0.779078	0.623783	9.31333e-14	0.00884263	0.554609	0.115716	0.633914	8.27567e-13	0.374109	0.0426085	0.57476	0.0476191	0.275728	0.830845	0.0704586	0.292572	2.47329e-07	0.670726	0.0699306	0.811255
DCs	9.33187e-05	0.0153953	0.0449873	0.829718	4.32031e-05	0.147351	1.29887e-05	0.454475	0	0.0591283	0.427165	0.745235	0.78209	0.846656	0.0447127	0.841486	0.145769	0.575183	0.0558999	0.00199625	0.809654	0.00190944	0.00675877	0.0309435	0.824249	0.0406504	0.00259385	0.126612	0.659012
HLA	0.0185282	0.0497498	0.610093	0.797036	0.00407755	0.0277807	0.211592	0.779078	0.0591283	0	0.0850003	0.216457	0.12059	0.264533	0.539585	0.665009	0.75699	0.1635	0.564922	0.542327	0.590949	0.0331191	0.675706	0.0500999	0.627299	0.0881601	0.287909	0.658114	0.646043
iDCs	0.961321	0.295643	0.778286	0.181265	0.149956	0.0904793	0.000347048	0.623783	0.427165	0.0850003	0	0.898677	0.00859424	0.362594	0.722057	0.0525555	0.281614	0.860095	0.952442	0.00169078	0.673893	0.000466612	0.000146495	0.686315	0.224341	0.104422	0.0012233	0.814138	0.00487506
Inflammation-promoting	0.971192	0.261326	0.134777	0.000142206	0.0656642	0.00591948	0.212282	9.31333e-14	0.745235	0.216457	0.898677	0	0.118781	0.082043	0.00153632	0.743048	1.33025e-09	0.00627805	0.00574903	0.109206	0.0662605	0.870078	0.0922295	0.000865308	0.712792	1.54414e-10	0.146646	0.0130162	0.0635656
Macrophages	0.821357	0.0120033	0.217315	0.0261368	0.52328	0.560451	0.323928	0.00884263	0.78209	0.12059	0.00859424	0.118781	0	0.973824	0.648271	0.112377	0.0148753	0.45235	0.100679	0.220217	0.601279	0.198077	0.78209	0.224661	0.645152	0.453225	0.165287	0.622028	0.7886
Mast_cells	0.430557	0.326079	0.258146	0.00705783	0.541504	0.409491	0.804697	0.554609	0.846656	0.264533	0.362594	0.082043	0.973824	0	0.990615	0.160158	0.382209	0.347761	0.00906802	0.0640545	0.45435	0.946279	0.811575	0.33425	0.731051	0.0606078	0.813337	0.481173	0.826017
MHC_class_I	0.3302	0.838742	0.689053	0.156989	0.495223	0.0964879	0.391447	0.115716	0.0447127	0.539585	0.722057	0.00153632	0.648271	0.990615	0	0.324951	0.0701612	2.56786e-05	0.250571	0.992591	0.661108	0.726159	0.000550371	0.0553806	0.576313	0.342973	0.0130482	1.22567e-05	0.901454
Neutrophils	0.214053	0.00382241	0.282829	1	0.0281353	0.384251	0.125151	0.633914	0.841486	0.665009	0.0525555	0.743048	0.112377	0.160158	0.324951	0	0.522336	0.0621771	0.893941	0.810134	0.102716	0.00681699	0.568146	0.616339	0.132591	0.349795	0.0960637	0.27148	0.308437
NK_cells	0.551284	0.0488834	0.911594	0.00990015	0.685403	0.11474	0.530315	8.27567e-13	0.145769	0.75699	0.281614	1.33025e-09	0.0148753	0.382209	0.0701612	0.522336	0	0.203432	0.134447	0.633031	0.342761	0.0540434	0.117637	0.217549	0.150972	0.0135706	0.0125667	0.050452	0.0740377
Parainflammation	0.756833	0.0344408	0.697902	0.410199	0.350546	0.368878	0.804857	0.374109	0.575183	0.1635	0.860095	0.00627805	0.45235	0.347761	2.56786e-05	0.0621771	0.203432	0	0.759348	0.409373	0.638784	0.739767	0.535349	0.0571456	0.17564	0.384251	0.411854	8.82359e-30	0.600703
pDCs	0.82843	0.871623	0.0682367	0.00336412	0.162866	0.962143	0.0210773	0.0426085	0.0558999	0.564922	0.952442	0.00574903	0.100679	0.00906802	0.250571	0.893941	0.134447	0.759348	0	0.258587	0.204701	0.123929	0.0092567	0.409727	0.0722641	0.0190668	0.0618189	0.878455	0.789077
T_cell_co-inhibition	0.106243	0.52625	0.206955	0.106334	0.1307	0.653782	4.05687e-09	0.57476	0.00199625	0.542327	0.00169078	0.109206	0.220217	0.0640545	0.992591	0.810134	0.633031	0.409373	0.258587	0	0.280962	0.00833219	0.0244657	0.0512901	0.712638	0.0359372	0.101075	0.424631	0.483371
T_cell_co-stimulation	0.794805	0.0669246	0.0348285	0.000111405	0.0718261	0.148117	0.000666175	0.0476191	0.809654	0.590949	0.673893	0.0662605	0.601279	0.45435	0.661108	0.102716	0.342761	0.638784	0.204701	0.280962	0	0.814537	0.0384443	0.143046	0.210368	4.684e-06	0.17457	0.8959	0.218331
T_helper_cells	0.104871	3.03551e-06	0.240955	0.68502	6.83094e-08	0.696905	2.65703e-08	0.275728	0.00190944	0.0331191	0.000466612	0.870078	0.198077	0.946279	0.726159	0.00681699	0.0540434	0.739767	0.123929	0.00833219	0.814537	0	0.0258451	0.521456	0.3736	0.00436867	0.000658229	0.0790193	0.0510704
Tfh	0.0629589	0.44539	0.580559	0.133571	0.0683982	0.632147	1.9421e-08	0.830845	0.00675877	0.675706	0.000146495	0.0922295	0.78209	0.811575	0.000550371	0.568146	0.117637	0.535349	0.0092567	0.0244657	0.0384443	0.0258451	0	0.231281	0.302435	0.170471	3.09582e-08	0.484795	0.0602862
Th1_cells	0.0405872	0.920928	0.0682045	0.154781	0.151032	0.018045	0.0381632	0.0704586	0.0309435	0.0500999	0.686315	0.000865308	0.224661	0.33425	0.0553806	0.616339	0.217549	0.0571456	0.409727	0.0512901	0.143046	0.521456	0.231281	0	0.579708	8.46549e-05	0.746174	0.0988905	0.72779
Th2_cells	0.502856	0.0492532	0.514953	0.463662	0.303806	0.792099	0.340014	0.292572	0.824249	0.627299	0.224341	0.712792	0.645152	0.731051	0.576313	0.132591	0.150972	0.17564	0.0722641	0.712638	0.210368	0.3736	0.302435	0.579708	0	0.716339	0.0709897	0.331028	0.0217907
TIL	0.257619	0.489473	0.386185	2.80499e-09	0.000192456	0.000199985	0.000176002	2.47329e-07	0.0406504	0.0881601	0.104422	1.54414e-10	0.453225	0.0606078	0.342973	0.349795	0.0135706	0.384251	0.0190668	0.0359372	4.684e-06	0.00436867	0.170471	8.46549e-05	0.716339	0	0.0480779	0.417319	0.770063
Treg	0.708944	0.00043726	0.890677	0.233655	0.000361913	0.169229	1.23158e-06	0.670726	0.00259385	0.287909	0.0012233	0.146646	0.165287	0.813337	0.0130482	0.0960637	0.0125667	0.411854	0.0618189	0.101075	0.17457	0.000658229	3.09582e-08	0.746174	0.0709897	0.0480779	0	0.140987	0.00524537
Type_I_IFN_Reponse	0.5951	0.190905	0.886437	0.225942	0.284703	0.184091	0.532081	0.0699306	0.126612	0.658114	0.814138	0.0130162	0.622028	0.481173	1.22567e-05	0.27148	0.050452	8.82359e-30	0.878455	0.424631	0.8959	0.0790193	0.484795	0.0988905	0.331028	0.417319	0.140987	0	0.474998
Type_II_IFN_Reponse	0.367992	0.0364929	0.000153227	0.997201	0.601999	0.8151	0.624222	0.811255	0.659012	0.646043	0.00487506	0.0635656	0.7886	0.826017	0.901454	0.308437	0.0740377	0.600703	0.789077	0.483371	0.218331	0.0510704	0.0602862	0.72779	0.0217907	0.770063	0.00524537	0.474998	0
