# Supplementary material for: Identification of mitophagy-related biomarkers in human osteoporosis based on a machine learning model
Source: Front Physiol. 2024 Jan 8;14:1289976. doi: 10.3389/fphys.2023.1289976 (PMC10800828; doi:10.3389/fphys.2023.1289976)
Supplement: Supplementary file 4 [file Table1.XLSX]

## Sheet: Sheet1
gene	conMean	treatMean	logFC	pValue	FDR
ELANE	6.59195	6.11731	-0.107808	0.00204152	0.045237
ZEB2	8.15824	7.64889	-0.093008	5.64686e-06	0.00355219
HIRA	6.57695	6.20865	-0.08314	1.87103e-05	0.00662052
LOC100507630	6.12323	5.80826	-0.076187	2.61268e-05	0.00739584
HSPB1	6.9737	6.6325	-0.0723702	0.000842388	0.0312733
ABO	6.23716	5.94806	-0.0684696	3.45966e-05	0.00837366
SH3GLB2	6.18695	5.91622	-0.0645514	0.000110483	0.0143793
MFSD10	7.13502	6.82472	-0.0641488	0.000264914	0.0193524
ZNF652	8.32819	7.96999	-0.0634251	0.00225982	0.0475612
CTC-425F1.4	8.22954	7.89239	-0.0603485	1.78288e-05	0.00662052
KCNF1	6.39586	6.13996	-0.05891	0.000148784	0.0150418
FAM129A	8.5781	8.23686	-0.0585644	0.000287107	0.0203182
PKN1	6.83113	6.56152	-0.0580945	0.00154957	0.0410909
CTSD	8.70191	8.36198	-0.0574875	0.000579618	0.0273459
FLNA	9.72664	9.35408	-0.0563456	0.000625198	0.0280917
Y16709	11.5512	11.117	-0.055271	7.93908e-07	0.00112368
CD68	8.15454	7.85414	-0.0541496	7.14353e-05	0.0122555
F7	6.18062	5.95318	-0.054091	5.9783e-05	0.0104142
DSPP	5.38798	5.1933	-0.0530944	0.000244317	0.0193524
TBC1D2	6.68106	6.4397	-0.0530848	0.000323638	0.0211824
HAMP	5.99644	5.77984	-0.053077	0.000379038	0.0218972
WWP1	6.76058	6.51992	-0.0522925	0.000142644	0.0149552
APPL1	6.54766	6.31948	-0.0511737	0.000191083	0.0176156
SEC22B	10.3516	9.99168	-0.0510523	1.20568e-05	0.00620544
PSMD3	6.77907	6.54585	-0.0505075	0.000199134	0.0176156
HMOX1	8.83919	8.53839	-0.0499496	0.000516949	0.025786
TPM4	7.81147	7.54627	-0.0498296	0.000497487	0.0257217
PRH1	5.91932	5.72002	-0.0494123	0.000699767	0.0292379
RP2	8.42885	8.14939	-0.0486445	9.29425e-05	0.0131548
PTX3	5.73757	5.55031	-0.047872	0.00104845	0.0346982
NBEAL2	8.38889	8.12037	-0.0469339	0.000649202	0.0282727
HAB1	7.14474	6.91665	-0.0468089	0.000782417	0.030655
EGR3	5.64646	5.46789	-0.0463638	0.00108696	0.034866
UBQLN2	8.48673	8.21867	-0.0463045	0.000131065	0.0149552
IER2	11.086	10.7435	-0.0452771	0.00160453	0.0411042
SLC2A3	8.49973	8.2414	-0.0445267	0.000364422	0.0217176
C1D	8.75003	8.48682	-0.0440639	0.000336739	0.0214208
AKT1	7.93926	7.70437	-0.0433264	0.000975139	0.0336631
SOAT1	7.0291	6.82525	-0.0424575	0.00233715	0.0486462
TRIM28	8.61363	8.36711	-0.0418907	0.000625198	0.0280917
NFKBIA	11.2337	10.9126	-0.0418314	2.61268e-05	0.00739584
C1orf56	6.93125	6.7342	-0.0416075	4.35542e-05	0.00905607
CYP2W1	5.84557	5.68487	-0.0402179	0.000148784	0.0150418
LOC102724364	8.19166	7.96652	-0.0402076	0.00108696	0.034866
TSNAX	8.82497	8.58581	-0.0396373	0.000323638	0.0211824
SNRPE	8.23883	8.01751	-0.0392848	0.000649202	0.0282727
SPATA2L	7.06084	6.87236	-0.0390342	0.000782417	0.030655
DVL1	6.92354	6.73879	-0.0390201	0.000120365	0.0146548
ZDHHC11	5.35622	5.21359	-0.0389403	0.00105109	0.0346982
SMARCE1P2	5.7427	5.59032	-0.0387983	0.000199134	0.0176156
TNIP1	8.8596	8.62523	-0.0386785	0.00125428	0.0367934
RAB2A	7.84839	7.64166	-0.0385106	2.09668e-09	1.28017e-05
RHBDF2	7.72877	7.52563	-0.0384271	0.00225982	0.0475612
NELFB	7.72987	7.5284	-0.0381006	9.29425e-05	0.0131548
PTGER2	7.79774	7.59527	-0.037955	0.00225982	0.0475612
MATN4	6.12796	5.97001	-0.0376723	5.71612e-05	0.0102736
CDC42EP3	9.6091	9.36175	-0.037623	4.16052e-05	0.00905607
RAB11FIP1	9.25583	9.01859	-0.0374609	0.00031101	0.0208376
PLCB3	6.84964	6.67547	-0.0371588	0.000364422	0.0217176
IL17RA	10.3253	10.0656	-0.0367403	7.29828e-06	0.00413192
CHRNA2	6.6549	6.49175	-0.0358103	0.000207498	0.0179351
FAM216A	6.68574	6.52295	-0.0355637	0.000873927	0.0319209
CIR1	6.36227	6.20755	-0.0355178	0.00134646	0.0382105
RAB40C	6.47787	6.32226	-0.0350776	0.00134646	0.0382105
BIRC7	6.41257	6.25942	-0.0348748	0.00197311	0.0444166
FRAT2	9.61435	9.38559	-0.0347426	0.000551316	0.0264515
IREB2	5.85651	5.71823	-0.0344721	0.00211206	0.0459019
ABR	7.64378	7.46346	-0.0344405	0.000136741	0.0149552
LOC732360	6.75958	6.60066	-0.0343237	7.46628e-05	0.0125259
TBC1D10B	8.32858	8.13471	-0.0339808	0.00125428	0.0367934
TOB2	7.22337	7.05553	-0.0339176	0.00139483	0.0387099
SLC25A11	7.93832	7.75437	-0.0338254	5.46471e-05	0.00998015
ITPKB	7.05101	6.89092	-0.0331339	0.000264914	0.0193524
GSN	8.55026	8.35697	-0.0329886	0.000516949	0.025786
ACTN1	8.60232	8.40805	-0.0329549	0.000298838	0.0207591
ZNF787	6.655	6.5064	-0.0325778	0.0014472	0.0395813
UBE3C	7.06976	6.91262	-0.0324274	0.000811896	0.0310577
OPA3	5.16272	5.04983	-0.0318973	0.000379038	0.0218972
VPS39	7.95162	7.78048	-0.0313893	0.00108696	0.034866
GRK6	8.3616	8.18238	-0.0312582	0.000602011	0.0278228
LAIR1	8.93784	8.74912	-0.0307875	0.00046057	0.024256
MITF	6.82999	6.68877	-0.0301432	0.00218481	0.0467648
DAPK3	6.14997	6.02299	-0.0301004	0.000602011	0.0278228
LOC101928143	8.32491	8.15388	-0.0299477	0.00010583	0.0142656
BICD2	8.28076	8.11104	-0.029876	0.000602011	0.0278228
C15orf49	6.7888	6.6521	-0.0293461	1.61816e-05	0.00662052
TUBA8	5.95334	5.83353	-0.0293315	0.00225982	0.0475612
SREK1IP1	5.75224	5.63836	-0.0288481	0.00116789	0.0353584
ADAM17	7.27511	7.13136	-0.0287918	0.000148784	0.0150418
YTHDF2	9.28782	9.11086	-0.0277516	0.00112676	0.0349544
OSBPL8	10.4512	10.2527	-0.0276714	0.00166124	0.0416156
KRT15	5.5715	5.46587	-0.0276143	0.00112676	0.0349544
FLT3LG	5.57184	5.46847	-0.0270146	0.000254423	0.0193524
HIPK1	8.99522	8.82842	-0.0270019	0.000207498	0.0179351
PAF1	7.62506	7.48488	-0.0267687	0.000264914	0.0193524
NDUFC1	9.44016	9.26838	-0.0264948	7.80259e-05	0.0125259
UBE2E1	10.5464	10.357	-0.0261484	1.78288e-05	0.00662052
GATAD2A	6.83939	6.71659	-0.0261384	0.00046057	0.024256
GMEB1	7.71485	7.57668	-0.0260734	1.39538e-05	0.00659413
ELMO2	8.15737	8.01215	-0.0259152	0.000409904	0.022977
AGPAT2	8.00331	7.86184	-0.025731	0.00101119	0.0341781
RAB40B	5.66545	5.56661	-0.0253928	0.00204152	0.045237
LIMK2	6.28335	6.17562	-0.0249492	8.51803e-05	0.0125259
CYSLTR2	5.93062	5.83042	-0.0245844	0.00121038	0.0360663
MXD3	7.4604	7.33514	-0.0244277	0.00160453	0.0411042
GOLPH3	9.88203	9.7174	-0.0242365	0.000244317	0.0193524
R3HDM2	8.35957	8.22036	-0.0242269	0.00139483	0.0387099
TMEM258	10.5468	10.3716	-0.0241635	0.000409904	0.022977
NCKAP1L	9.40806	9.25203	-0.0241272	0.00211206	0.0459019
DYNLRB1	9.88592	9.72388	-0.0238426	9.88076e-06	0.00532761
CYP2B7P	7.05638	6.9419	-0.0235977	5.46471e-05	0.00998015
R3HDM4	9.43607	9.28435	-0.0233858	0.00116789	0.0353584
CBX5	6.63174	6.52554	-0.0232922	3.30261e-05	0.0083101
DICER1	7.5749	7.4556	-0.0229013	0.00197311	0.0444166
CTDSP1	9.48473	9.33544	-0.022889	0.00116789	0.0353584
SOAT2	6.50178	6.39973	-0.0228234	0.000674049	0.0286927
RNF38	8.95656	8.81644	-0.0227478	0.00241687	0.0499383
HCK	11.6813	11.5005	-0.0225126	0.000364422	0.0217176
TXLNG	5.65189	5.56452	-0.0224754	0.000168707	0.016611
EEF1DP5	6.13351	6.03981	-0.0222089	0.0018425	0.0435545
ACAP2	7.4793	7.3664	-0.0219438	0.000726382	0.0299084
PNRC1	11.073	10.9071	-0.0217776	0.000409904	0.022977
DOK1	8.25862	8.13497	-0.0217635	0.000379038	0.0218972
CACNA1A	5.94867	5.85971	-0.0217379	0.000625198	0.0280917
SWAP70	6.92955	6.82722	-0.0214647	0.00225982	0.0475612
NUDT6	5.04503	4.97061	-0.0214402	0.000674049	0.0286927
VCP	8.56446	8.43823	-0.0214232	0.00160453	0.0411042
CAPZA1	11.059	10.8988	-0.021056	0.00046057	0.024256
ORAI2	6.05799	5.97085	-0.0209013	0.00104845	0.0346982
MSN	11.6476	11.4807	-0.020821	1.78288e-05	0.00662052
OGFRL1	9.13464	9.00484	-0.0206469	0.00101119	0.0341781
HIVEP2	5.74729	5.66574	-0.0206178	0.00053711	0.0259902
ADCY7	9.52972	9.3955	-0.0204639	0.00160453	0.0411042
PLEK	10.2846	10.1403	-0.0203901	0.000906542	0.0322792
NOL12	7.40803	7.30463	-0.0202781	0.000782417	0.030655
ZFPL1	6.67961	6.58641	-0.0202712	0.00190679	0.0444166
SLC35D2	6.71117	6.61777	-0.0202193	0.00178018	0.0429786
IKZF1	7.37882	7.27706	-0.0200345	0.00160453	0.0411042
RRP1B	7.56469	7.4609	-0.019931	0.000940269	0.0331672
DND1	7.64087	7.53628	-0.0198834	0.00214348	0.0464954
SYK	8.94501	8.82734	-0.0191048	0.000649202	0.0282727
DESI2	6.39569	6.31216	-0.0189657	8.89825e-05	0.0129173
SEC61B	11.2036	11.0579	-0.0188842	0.000264914	0.0193524
VHL	4.87603	4.81267	-0.0188699	0.000443074	0.0241198
NCAN	6.06895	5.99057	-0.018752	0.00154957	0.0410909
LASP1	10.3337	10.2018	-0.0185251	0.000115326	0.0146548
RPS27L	9.99068	9.86457	-0.0183265	0.00166124	0.0416156
KDM4B	7.38603	7.29483	-0.0179244	3.62368e-05	0.00837366
INTS5	6.91165	6.82749	-0.0176756	0.00211206	0.0459019
PFKL	8.46948	8.3667	-0.0176142	0.00149634	0.0406308
EMP3	11.5096	11.3722	-0.0173233	0.00108696	0.034866
RAB28	5.71362	5.64601	-0.0171725	0.000753922	0.0305974
TTTY15	5.38377	5.32112	-0.0168868	0.00101119	0.0341781
SMC1A	7.63185	7.54531	-0.0164523	0.00108696	0.034866
NAP1L2	4.77655	4.7236	-0.0160845	0.00197311	0.0444166
ATP2B4	7.91283	7.82524	-0.0160599	0.00204152	0.045237
BAZ2A	7.12457	7.04582	-0.0160344	0.00190679	0.0444166
HCN2	5.72867	5.66685	-0.0156526	0.00197311	0.0444166
ARPC3	11.5003	11.3837	-0.0147019	0.000426192	0.0235403
MSRB1	10.955	10.8448	-0.0145879	0.00190679	0.0444166
CALM1	9.39047	9.29707	-0.0144212	0.0018425	0.0435545
NDUFB1	10.8684	10.7609	-0.0143372	0.00197311	0.0444166
RAP1A	10.9642	10.857	-0.0141794	0.00197311	0.0444166
S100A9	13.7752	13.647	-0.0134918	2.2478e-05	0.00693528
PHLDA2	5.44636	5.39594	-0.013416	0.00125428	0.0367934
ATP5H	11.3262	11.2233	-0.0131674	0.000726382	0.0299084
RPL27A	10.0771	9.98558	-0.0131634	0.00017588	0.0170213
ZNF236	6.31831	6.26205	-0.0129028	0.00108696	0.034866
S100A4	12.9584	12.8437	-0.0128206	4.50423e-05	0.00905607
ATP5E	11.6901	11.5873	-0.0127392	0.00218481	0.0467648
WDR1	8.79315	8.71796	-0.0123891	0.000842388	0.0312733
ARHGAP44	6.11202	6.05996	-0.0123418	0.00144477	0.0395813
CTSS	12.1602	12.0584	-0.0121286	0.000782417	0.030655
ACLY	8.41426	8.34401	-0.0120955	0.00166124	0.0416156
ZFAND5	8.98388	8.90894	-0.012084	0.00125428	0.0367934
RPL35A	8.0221	7.95796	-0.0115822	0.00160453	0.0411042
PRIM2	5.1927	5.15251	-0.0112113	0.00218481	0.0467648
MAGEB4	5.21709	5.17716	-0.0110863	0.00129963	0.03754
RPL30	13.3945	13.307	-0.00945063	0.000649202	0.0282727
B2M	13.7403	13.6658	-0.00784988	0.000811896	0.0310577
RPL39	13.4331	13.3635	-0.00750055	0.000296793	0.0207591
RHOA	12.6872	12.6241	-0.00719999	0.00160453	0.0411042
RPL23A	13.7036	13.7675	0.00671499	0.000516949	0.025786
NFIB	5.39859	5.42969	0.00828835	0.000207498	0.0179351
EEF1G	12.7642	12.8397	0.00851455	0.001764	0.0429786
C18orf32	12.8347	12.919	0.00943702	0.00154957	0.0410909
LPHN1	6.2159	6.25842	0.00983435	0.00154957	0.0410909
TP63	5.93253	5.97693	0.010757	0.00166124	0.0416156
RPL13A	13.0494	13.1476	0.0108147	1.74508e-06	0.00179633
SLC25A3	11.5608	11.6484	0.0108936	0.00053711	0.0259902
RPE65	4.64339	4.67979	0.0112654	0.00137665	0.0387099
SLC7A11	5.20975	5.25089	0.0113474	0.000516949	0.025786
WISP1	6.08787	6.13758	0.0117329	0.00190679	0.0444166
GLRA3	4.75431	4.79387	0.0119552	0.00197311	0.0444166
FGF2	5.18605	5.23018	0.0122255	0.00190679	0.0444166
ZNF235	5.60646	5.65513	0.0124688	0.00120374	0.0360663
NENF	7.01277	7.07386	0.0125128	0.000975139	0.0336631
RPL12	12.4419	12.551	0.0126035	8.15299e-05	0.0125259
ATP5A1	11.8582	11.9635	0.0127582	0.00211206	0.0459019
TMEM161A	8.3603	8.43466	0.0127739	0.000168707	0.016611
EIF3F	8.23223	8.30585	0.0128435	0.00010136	0.0139963
ADAM7	5.40751	5.45643	0.012994	0.000516949	0.025786
TMBIM6	10.8821	10.9818	0.0131529	0.000906542	0.0322792
SLC25A5	11.4665	11.5725	0.0132755	0.00053711	0.0259902
URI1	6.62374	6.68518	0.0133215	0.00108696	0.034866
ACADL	5.1689	5.217	0.0133629	0.00225982	0.0475612
ABCC6	6.36354	6.42318	0.0134588	0.00204152	0.045237
ATP5C1	10.0207	10.116	0.0136521	1.87103e-05	0.00662052
HNRNPA1	9.73682	9.83002	0.0137426	0.000873927	0.0319209
ZNF3	5.82064	5.87674	0.0138381	4.55883e-05	0.00905607
RNU86	12.7935	12.9172	0.013888	2.42197e-06	0.00210954
RPL3	12.6725	12.7958	0.0139661	5.64686e-06	0.00355219
DUS4L	5.58297	5.63756	0.0140386	0.000625198	0.0280917
ZFPM2	5.04763	5.09713	0.0140792	0.00190679	0.0444166
TCEB2	9.44676	9.53963	0.0141133	0.000674049	0.0286927
MTUS1	5.59702	5.65207	0.0141195	0.00211206	0.0459019
TACC1	7.74021	7.81643	0.014136	0.00134646	0.0382105
SGSM2	7.73302	7.80978	0.0142501	0.000782417	0.030655
NHP2	9.51944	9.61535	0.0144623	0.000811896	0.0310577
PSMA1	10.7717	10.8806	0.0145106	0.00116789	0.0353584
IFNA10	5.93183	5.99202	0.0145672	0.00053711	0.0259902
EGFR	6.53003	6.59647	0.0146053	0.000782417	0.030655
RPSA	11.9884	12.1115	0.0147442	0.00116789	0.0353584
DTX2P1-UPK3BP1-PMS2P11	8.67819	8.76736	0.0147492	0.0018425	0.0435545
RPL4	12.6181	12.7478	0.0147538	1.96326e-05	0.00673636
RALYL	6.7446	6.81402	0.0147737	0.000298838	0.0207591
CDK2	6.37353	6.43927	0.0148056	4.35542e-05	0.00905607
RGS11	6.10697	6.16998	0.0148085	0.00241687	0.0499383
ADRB1	5.08923	5.14217	0.0149313	0.00104845	0.0346982
LOC100505498	5.20259	5.25674	0.0149379	0.00101119	0.0341781
CYP3A43	5.4704	5.52741	0.0149585	0.000443074	0.0241198
CTNND2	5.49803	5.55617	0.0151761	0.00116789	0.0353584
ACTN2	5.93986	6.00288	0.0152251	0.000254423	0.0193524
P2RX2	5.66085	5.72128	0.0153178	0.000940269	0.0331672
EPS15L1	6.49911	6.56902	0.0154342	0.000699767	0.0292379
NPR2	5.92867	5.99249	0.0154464	0.00144477	0.0395813
GINS3	6.0668	6.1322	0.0154691	0.00108696	0.034866
LBP	6.49475	6.56503	0.0155288	0.00190679	0.0444166
KHDRBS2	6.32376	6.39251	0.0156002	0.0018425	0.0435545
HOXD13	5.25233	5.3096	0.0156445	0.00112676	0.0349544
IMPAD1	7.22318	7.30201	0.0156606	0.0018425	0.0435545
ANKHD1	8.21398	8.30376	0.0156833	0.00178018	0.0429786
ZNF771	5.55974	5.62094	0.015795	0.00171978	0.0425175
PTMA	10.9642	11.0856	0.0158821	0.00031101	0.0208376
NHEJ1	8.1151	8.20553	0.0159868	0.00211206	0.0459019
CASP10	7.14501	7.22467	0.0159956	0.00104845	0.0346982
COX10	7.91136	7.99964	0.0160097	0.00233715	0.0486462
HIST1H4A	5.77892	5.84399	0.0161538	0.000873927	0.0319209
AMBP	5.906	5.9726	0.0161779	0.000579618	0.0273459
OXA1L	10.569	10.6885	0.016228	0.00134646	0.0382105
SIM1	5.00436	5.06099	0.016235	0.00211206	0.0459019
SLC28A2	6.5139	6.58768	0.0162504	0.000602011	0.0278228
RNF11B	4.96328	5.01993	0.0163739	0.000244317	0.0193524
MTNR1A	6.08053	6.15045	0.0164955	0.000199134	0.0176156
MSR1	5.39306	5.45509	0.0164987	0.00197311	0.0444166
ALKBH1	8.69011	8.79075	0.0166119	0.000811896	0.0310577
GH1	6.42597	6.50072	0.0166858	0.000264914	0.0193524
LRRN3	5.65697	5.72281	0.0166964	0.000225211	0.0191734
LMO3	6.86078	6.9413	0.0168337	0.00112676	0.0349544
ATP2B2	5.72848	5.79572	0.0168351	0.00139483	0.0387099
CLUH	8.3426	8.44053	0.016836	0.00218481	0.0467648
C9orf116	5.84771	5.91681	0.0169475	0.000364422	0.0217176
NKX3-1	5.97506	6.04587	0.0169971	0.00121038	0.0360663
PRDM4	7.21383	7.29967	0.0170657	0.000142644	0.0149552
LMAN2L	8.26515	8.36377	0.0171116	0.000426192	0.0235403
RP3-452M16.1	5.05123	5.11156	0.0171279	0.00017588	0.0170213
ASPN	5.13856	5.19998	0.0171401	0.000811896	0.0310577
DDX6	5.16476	5.22651	0.0171477	0.000975139	0.0336631
PUS7L	7.7388	7.83194	0.0172599	0.00171978	0.0425175
HLA-DRB6	7.72058	7.81351	0.0172612	0.000906542	0.0322792
TRIL	5.91035	5.98174	0.0173207	0.000906542	0.0322792
MARS	7.47033	7.56081	0.0173685	0.00178018	0.0429786
AF198444	5.14404	5.2066	0.0174418	0.000726382	0.0299084
PKI55	5.58394	5.65251	0.0176073	0.000516949	0.025786
SCNM1	9.58765	9.70553	0.0176284	0.00031101	0.0208376
SLCO4A1	6.96621	7.05199	0.0176577	0.000426192	0.0235403
ZBED2	5.57016	5.63885	0.0176812	0.00197311	0.0444166
EDA	6.03922	6.11411	0.017781	8.15299e-05	0.0125259
ORC5	5.33773	5.40411	0.0178293	0.00166124	0.0416156
FST	6.87022	6.95596	0.0178916	0.00178018	0.0429786
RPN2	10.2958	10.4247	0.0179477	5.9783e-05	0.0104142
CCT4	10.3823	10.5123	0.0179495	0.00129963	0.03754
ZNF471	4.97233	5.03497	0.0180585	0.000625198	0.0280917
PMS2	6.87039	6.95709	0.0180911	0.00178018	0.0429786
CYP2J2	5.64413	5.71566	0.0181687	0.00233715	0.0486462
DIS3	6.31758	6.39768	0.018176	0.000136741	0.0149552
GPR116	5.63	5.7015	0.0182055	0.000275804	0.0196411
KCNMB3	6.15622	6.23447	0.0182231	0.00218481	0.0467648
GFRA2	5.81265	5.88723	0.0183931	0.00121038	0.0360663
ZNF208	5.19924	5.26599	0.0184057	0.00225982	0.0475612
SFTPA1	6.83508	6.92327	0.0184947	0.00134646	0.0382105
TNFSF11	5.20225	5.26959	0.018555	0.000142644	0.0149552
TRAP1	8.22048	8.32695	0.0185665	0.000110483	0.0143793
LOR	6.09174	6.17123	0.0187041	0.00218481	0.0467648
GTF3A	10.0363	10.1685	0.0188783	0.000191083	0.0176156
ABCD4	7.05989	7.15288	0.0188787	0.000364422	0.0217176
ZRSR2	8.34019	8.45071	0.0189932	0.00197311	0.0444166
SOX5P	5.32689	5.39769	0.0190463	0.000602011	0.0278228
CAMTA1	5.27544	5.34583	0.0191228	0.00112676	0.0349544
EXOSC9	7.54037	7.64124	0.0191709	0.000155168	0.0155484
TNK1	7.08623	7.18129	0.019226	0.00225982	0.0475612
KRTAP1-3	5.35484	5.42677	0.0192508	0.000191083	0.0176156
RIPK2	7.64271	7.7457	0.0193106	0.000674049	0.0286927
VPS37C	8.76136	8.87973	0.0193601	0.000216187	0.0185445
ANGPT1	5.60415	5.6803	0.0194711	0.00149634	0.0406308
RUFY3	5.92304	6.0037	0.0195137	0.00233715	0.0486462
COBLL1	5.53029	5.6058	0.0195668	0.000142644	0.0149552
MTERF1	5.89412	5.97466	0.019581	0.00197311	0.0444166
ACAA2	7.62567	7.7299	0.0195855	0.000557992	0.0265468
SUPT20H	6.62125	6.7118	0.019595	3.30261e-05	0.0083101
LOC101930602	6.66079	6.75195	0.0196096	0.00197311	0.0444166
TRIM33	6.85778	6.95195	0.0196751	0.00108696	0.034866
KLK10	6.45074	6.53976	0.019775	0.000753922	0.0305974
ZKSCAN8	5.36392	5.4384	0.0198969	0.00129963	0.03754
PHLDA3	7.38075	7.48328	0.0199041	0.00112676	0.0349544
LARP1	8.00586	8.11715	0.0199168	0.00197311	0.0444166
SEC14L1P1	4.99426	5.06376	0.0199366	0.00149634	0.0406308
OAZ3	5.5495	5.62673	0.0199378	0.000237088	0.0193524
NES	6.6317	6.72405	0.0199518	0.000394192	0.0225426
FAM222B	7.13954	7.23899	0.0199558	0.00112676	0.0349544
GOLIM4	5.6925	5.77185	0.0199721	0.000115326	0.0146548
TARBP1	7.97748	8.08884	0.0200009	0.00112676	0.0349544
BCS1L	7.63812	7.74476	0.0200042	0.00233715	0.0486462
BBC3	7.53922	7.64458	0.0200209	0.00178018	0.0429786
OTOF	5.86999	5.95223	0.0200717	0.000906542	0.0322792
CWC25	7.78323	7.8926	0.0201315	0.00129963	0.03754
CATSPERG	5.92259	6.00582	0.0201339	0.00112676	0.0349544
LARS2	5.9722	6.0568	0.0202932	0.000782417	0.030655
TULP2	6.7273	6.82266	0.0203058	0.000842388	0.0312733
SRSF8	8.48722	8.60792	0.0203722	0.000336739	0.0214208
ARSF	6.8796	6.9775	0.0203838	0.00144477	0.0395813
GPR4	5.9447	6.02935	0.0203988	0.00160453	0.0411042
MRPL41	6.18647	6.27502	0.0205025	0.00211206	0.0459019
ADSL	9.1253	9.25705	0.0206811	0.000782417	0.030655
RP11-499E18.1	5.40539	5.48363	0.0207313	0.00144477	0.0395813
CP	5.15567	5.23042	0.0207675	0.000699767	0.0292379
C6orf48	10.003	10.1484	0.0208169	0.000244317	0.0193524
DAP3	9.35668	9.49273	0.0208258	0.000699767	0.0292379
KCNC2	5.91009	5.99648	0.0209353	0.00197311	0.0444166
EIF3H	10.9062	11.0659	0.0209774	0.000409904	0.022977
MIA3	7.23124	7.3374	0.0210267	0.000516949	0.025786
SPP2	6.37041	6.46411	0.0210652	0.00116789	0.0353584
RWDD2B	8.31624	8.43866	0.0210825	4.55883e-05	0.00905607
MSL3	7.86524	7.98114	0.0211043	2.16067e-05	0.00693528
HERC2P3	5.17721	5.25364	0.0211425	0.0018425	0.0435545
CBR3	6.17578	6.2674	0.0212451	0.000148784	0.0150418
ARHGEF10	5.68792	5.77256	0.0213105	1.39768e-05	0.00659413
TMEM51	6.81301	6.91532	0.0215046	0.00144477	0.0395813
LOC284009	5.44258	5.52441	0.0215279	0.00121038	0.0360663
GTF2H2B	5.07818	5.15479	0.0216012	0.00139483	0.0387099
SFSWAP	6.91111	7.01547	0.0216226	0.00139483	0.0387099
PRKCZ	6.0142	6.10513	0.0216491	0.00116369	0.0353584
CRYGA	5.5535	5.63749	0.0216563	0.0018425	0.0435545
ENO3	6.07736	6.16963	0.0217378	0.00112503	0.0349544
TPX2	5.63893	5.72457	0.0217469	0.00218481	0.0467648
PAFAH2	6.14683	6.24024	0.0217593	3.15226e-05	0.00830071
CRELD2	8.4173	8.54524	0.0217628	0.000199134	0.0176156
DARS2	7.28703	7.39786	0.0217766	0.00171978	0.0425175
LINC00474	5.25418	5.33435	0.0218451	0.00134646	0.0382105
NBPF1	10.3586	10.5189	0.0221505	0.00178018	0.0429786
SLMO1	6.22458	6.32107	0.0221914	0.000726382	0.0299084
EPB41L4A	5.62992	5.7173	0.02222	0.000191083	0.0176156
CEL	5.18434	5.26495	0.0222597	0.00204152	0.045237
NPRL2	7.24625	7.35928	0.0223301	8.15299e-05	0.0125259
C21orf59	8.09786	8.22433	0.0223569	0.000649202	0.0282727
PPIL6	5.62157	5.70939	0.022362	0.00225982	0.0475612
HIST1H1D	6.03858	6.13368	0.0225418	0.00160453	0.0411042
AP3M2	6.69299	6.79839	0.0225439	0.00160453	0.0411042
RP11-649A18.7	5.94679	6.04057	0.0225713	0.000873927	0.0319209
MOS	5.69223	5.78228	0.0226438	0.00139483	0.0387099
MEX3D	5.38365	5.46898	0.0226896	2.42197e-06	0.00210954
SKAP2	8.40783	8.54274	0.0229667	1.18181e-06	0.00148685
RUVBL2	8.43346	8.56932	0.0230554	0.00154957	0.0410909
POLB	8.70807	8.84843	0.0230671	0.000142644	0.0149552
HIST1H3G	7.0053	7.11836	0.0230966	0.00121038	0.0360663
COQ6	6.66833	6.77595	0.0230966	0.00211206	0.0459019
CD1E	5.91561	6.01123	0.0231332	0.000234584	0.0193524
PCDH17	6.17883	6.27872	0.0231371	0.00104845	0.0346982
RAC1	10.6623	10.8355	0.0232387	0.000625198	0.0280917
LDOC1	6.41203	6.51624	0.0232607	0.00241687	0.0499383
SRGAP2	6.72384	6.83354	0.0233466	0.000906542	0.0322792
MIR3916	5.21687	5.30202	0.0233579	0.00108696	0.034866
HIST1H4G	5.67671	5.76954	0.0234017	0.00204152	0.045237
NOP2	8.4369	8.57507	0.0234352	0.00166124	0.0416156
LPIN1	6.4964	6.60312	0.0235062	1.69864e-05	0.00662052
LOC101929726	6.80903	6.921	0.0235316	0.00129963	0.03754
MPZ	6.75328	6.8645	0.0235675	0.00101119	0.0341781
FOXO1	7.37505	7.49671	0.023605	0.00129963	0.03754
FAM163A	6.01417	6.11339	0.0236092	0.00104845	0.0346982
THEG	7.17907	7.29791	0.0236856	0.000364422	0.0217176
KIAA0141	7.48838	7.61236	0.02369	0.00166124	0.0416156
TMEM242	6.41418	6.52037	0.0236901	0.00171978	0.0425175
HIST1H2BO	4.99794	5.08071	0.0236966	0.000234584	0.0193524
KCNE1	6.24697	6.35045	0.0237015	0.00166124	0.0416156
LPO	6.33213	6.43707	0.0237134	0.000998618	0.0341781
GSTK1	10.1517	10.3207	0.0238094	0.000940269	0.0331672
SMCP	6.79353	6.90686	0.0238691	0.000199134	0.0176156
SNX5	9.21505	9.36881	0.0238744	0.000842388	0.0312733
CASC3	7.77702	7.90773	0.0240459	0.00112676	0.0349544
ONECUT2	6.19233	6.29688	0.0241528	0.00166124	0.0416156
SARS2	6.62533	6.73732	0.0241839	0.00154957	0.0410909
ITCH	6.74867	6.86319	0.0242767	0.00046057	0.024256
SET	9.258	9.41521	0.0242934	0.00139483	0.0387099
KCNC1	6.2351	6.34103	0.0243027	0.000379038	0.0218972
MANBA	9.07112	9.22623	0.0244606	0.000674049	0.0286927
GRIP2	7.25176	7.37584	0.0244765	0.00166124	0.0416156
SST	5.97321	6.07549	0.0244948	0.000120365	0.0146548
GPR3	6.55037	6.66261	0.0245111	0.000350328	0.0217176
EIF2D	8.61742	8.76509	0.0245139	0.000142644	0.0149552
RP11-414H17.5	6.22388	6.33069	0.0245476	0.000254423	0.0193524
CCT5	10.1711	10.3462	0.0246292	0.000142644	0.0149552
WNT10B	7.36359	7.49068	0.0246881	0.00171978	0.0425175
C14orf93	5.38137	5.47429	0.0246974	0.000254423	0.0193524
RHOF	7.7689	7.90304	0.0246981	0.00178018	0.0429786
LETMD1	7.98047	8.11843	0.0247269	0.000275804	0.0196411
SLC29A3	8.38602	8.53131	0.0247802	0.000264914	0.0193524
HLA-DMB	11.7171	11.9215	0.0249468	4.7711e-05	0.00931434
BMP4	7.43113	7.56103	0.0250023	0.00046057	0.024256
PTAFR	9.1037	9.263	0.0250275	0.000649202	0.0282727
OR7E156P	6.31657	6.4272	0.0250482	0.000975139	0.0336631
OSTF1	8.89242	9.04869	0.0251324	0.000842388	0.0312733
SLC25A14	7.08243	7.20707	0.025169	4.35542e-05	0.00905607
FOXN1	6.04472	6.15136	0.0252301	0.0018425	0.0435545
ZNF26	6.45074	6.56491	0.0253107	0.00160453	0.0411042
SLC41A3	7.9528	8.09362	0.0253223	0.000244317	0.0193524
SEC31B	7.20671	7.33432	0.0253228	0.0018425	0.0435545
ALOX12B	5.5646	5.66336	0.0253817	0.000646781	0.0282727
TMEM187	6.33892	6.45213	0.0255386	0.00160453	0.0411042
ZIC1	5.35982	5.45558	0.0255487	3.62368e-05	0.00837366
RPL3L	5.82464	5.92871	0.0255493	5.36203e-06	0.00355219
FAM110D	5.98604	6.09326	0.0256136	0.00178018	0.0429786
COL19A1	5.72535	5.82795	0.025624	0.000842388	0.0312733
RPE	7.10737	7.23482	0.0256426	0.00031101	0.0208376
RCAN2	5.40321	5.50017	0.0256601	5.60812e-07	0.00112368
PLG	5.74028	5.8437	0.02576	0.000364422	0.0217176
PCSK1N	6.48166	6.59876	0.0258315	0.000191083	0.0176156
ZNF33B	6.83152	6.95544	0.0259341	0.00125428	0.0367934
FXN	6.03404	6.14383	0.0260159	0.00154957	0.0410909
TNPO3	7.87487	8.01852	0.0260786	2.37661e-05	0.00708168
PAFAH1B2	5.67843	5.78301	0.0263291	0.000551316	0.0264515
NUP50	7.71387	7.85604	0.0263478	8.51803e-05	0.0125259
PMP22	5.84413	5.952	0.0263851	0.000811896	0.0310577
AMH	6.11504	6.22815	0.0264434	0.00125428	0.0367934
BOLA1	5.72722	5.83336	0.0264922	0.000364422	0.0217176
LY9	5.83537	5.94394	0.0265935	0.000842388	0.0312733
BMP10	6.5155	6.63703	0.0266606	0.00134646	0.0382105
WT1-AS	5.92851	6.03952	0.0267622	0.00031101	0.0208376
EPN3	5.25482	5.35375	0.0269076	0.000379038	0.0218972
NPY	6.08898	6.20373	0.0269336	0.00031101	0.0208376
SOX21	6.41047	6.53231	0.0271619	0.000873927	0.0319209
AC003989.4	6.03367	6.14863	0.0272293	0.000557992	0.0265468
BCAT1	6.22777	6.34643	0.0272309	0.00160453	0.0411042
TEX11	5.62217	5.72947	0.0272751	0.000906542	0.0322792
SLC6A13	7.70581	7.85303	0.0273011	0.000975139	0.0336631
CCRL2	6.62865	6.75536	0.0273184	0.00178018	0.0429786
BRD7P3	5.7745	5.88616	0.0276309	0.000394192	0.0225426
POLR2H	8.07516	8.23209	0.0277687	0.000336739	0.0214208
CD320	7.51946	7.66599	0.0278433	0.000753922	0.0305974
UBE2G2	7.78039	7.93251	0.0279345	0.000264914	0.0193524
CELP	6.60409	6.73335	0.0279645	0.00233715	0.0486462
PYGM	5.57533	5.68457	0.0279936	0.000364422	0.0217176
ZNF7	5.96507	6.08209	0.0280282	0.000699767	0.0292379
PRPSAP2	7.88824	8.04328	0.0280812	0.00160453	0.0411042
SLC6A12	6.54753	6.6765	0.0281421	0.000323638	0.0211824
CLCA1	6.80936	6.94358	0.0281606	0.000336739	0.0214208
PDE8A	7.34917	7.49478	0.0283045	0.000753922	0.0305974
PHF20	7.38759	7.53418	0.028347	8.51803e-05	0.0125259
PCYOX1L	8.09881	8.2609	0.028589	0.000906542	0.0322792
TRPM6	6.24735	6.37241	0.0285957	1.61816e-05	0.00662052
GCHFR	6.69117	6.82533	0.0286404	0.000336739	0.0214208
BRSK2	5.56925	5.68125	0.0287249	3.62368e-05	0.00837366
GLA	8.83925	9.01746	0.0287969	0.00046057	0.024256
DNMBP	7.25016	7.39642	0.0288141	8.51803e-05	0.0125259
MIR6125	9.55889	9.75236	0.0289085	0.000782417	0.030655
BEST2	6.50177	6.63413	0.0290728	0.000625198	0.0280917
TCN2	7.17299	7.319	0.0290731	0.00157222	0.0411042
ERICH1	6.23603	6.36304	0.0290893	0.00010583	0.0142656
CDH16	6.11786	6.24282	0.0291711	0.000975139	0.0336631
ANAPC1	7.16874	7.31585	0.0293046	2.7388e-05	0.00756375
GLT8D2	6.48482	6.61932	0.0296182	7.29828e-06	0.00413192
DHX35	5.81995	5.94136	0.0297867	7.49543e-07	0.00112368
MPHOSPH10	7.16494	7.31442	0.0297887	0.00104845	0.0346982
TNFRSF21	5.94248	6.06831	0.0302305	0.00154957	0.0410909
SMAGP	6.96072	7.10816	0.0302388	0.000120365	0.0146548
ZFC3H1	8.81941	9.00632	0.0302566	0.000975139	0.0336631
ORC3	6.58184	6.72134	0.030257	0.000478701	0.0249785
SAP130	7.66322	7.8264	0.030398	0.000649202	0.0282727
USP27X	5.71078	5.8324	0.0304007	9.70662e-05	0.0135689
NAPG	6.40309	6.53984	0.030488	0.00154957	0.0410909
STMN4	5.54602	5.6647	0.0305453	7.80259e-05	0.0125259
GNMT	5.86621	5.99278	0.0307949	0.00101119	0.0341781
DHTKD1	5.71444	5.83798	0.0308577	7.80259e-05	0.0125259
WNT1	5.30662	5.42149	0.0308948	0.000363636	0.0217176
PPIH	7.46714	7.62903	0.0309436	0.00179309	0.0431983
PDE4B	6.13641	6.26949	0.030952	0.00241687	0.0499383
EFCC1	6.53136	6.67337	0.0310329	0.00053711	0.0259902
PLEKHA1	5.73239	5.85803	0.0312795	0.000275804	0.0196411
LHPP	6.49838	6.64123	0.0313706	0.00154957	0.0410909
ADORA3	6.86471	7.01629	0.0315105	0.000516949	0.025786
VNN3	6.31621	6.45571	0.0315179	0.00139483	0.0387099
UTP6	8.63045	8.82155	0.0315967	0.000443074	0.0241198
FLNC	6.60828	6.75482	0.0316422	0.000136741	0.0149552
THOC2	7.88301	8.05856	0.0317744	4.99259e-05	0.00958155
ASNS	5.39682	5.51711	0.0318043	0.000199134	0.0176156
ABCB7	7.32964	7.49342	0.0318815	0.00046057	0.024256
PAPD7	7.88617	8.06324	0.0320334	3.00834e-05	0.00811035
HAPLN2	5.83106	5.96238	0.0321296	0.000275804	0.0196411
MYO9A	7.067	7.22679	0.0322555	0.000244317	0.0193524
ZNF195	5.6887	5.8183	0.0324985	0.00053711	0.0259902
EBLN2	6.75449	6.90913	0.0326584	0.000264914	0.0193524
ABHD14A-ACY1	6.986	7.14702	0.0328755	0.00204152	0.045237
LGALS3BP	6.49759	6.64928	0.0332945	0.00211206	0.0459019
TRIM44	8.519	8.71863	0.0334173	5.64686e-06	0.00355219
GSAP	9.54032	9.76486	0.0335627	0.00053711	0.0259902
METTL4	6.13005	6.27559	0.0338521	8.40652e-08	0.00031729
VPS35	10.4285	10.6766	0.0339266	3.91809e-06	0.0031689
ZNF573	5.40348	5.53273	0.0341004	0.00170712	0.0425175
NVL	6.78356	6.94659	0.0342625	4.55883e-05	0.00905607
KIZ	6.31439	6.46615	0.0342633	0.000142644	0.0149552
FCGR2A	9.89746	10.1357	0.0343219	0.000478701	0.0249785
PHACTR4	5.87707	6.01919	0.0344718	0.0011061	0.0349544
HIST1H2AE	5.31645	5.44907	0.0355471	0.00197311	0.0444166
XDH	7.14727	7.32683	0.0357971	0.000131065	0.0149552
KLF7	7.96434	8.16606	0.0360853	2.26623e-05	0.00693528
NIF3L1	8.41754	8.6311	0.036146	2.05975e-05	0.00685956
MAP3K3	7.79029	7.98985	0.0364919	0.00197311	0.0444166
DCLRE1C	7.39918	7.59025	0.0367822	0.000323638	0.0211824
TTC27	6.39867	6.56549	0.0371312	0.000120365	0.0146548
LOC728392	9.24376	9.4861	0.0373342	0.00116789	0.0353584
ASTE1	6.50188	6.67715	0.038374	0.000811896	0.0310577
LOC100506248	11.0602	11.3584	0.0383911	7.93908e-07	0.00112368
MAN2A1	8.91019	9.15267	0.0387366	0.000842388	0.0312733
ARL4C	6.72465	6.90883	0.0389817	0.000364422	0.0217176
FLT3	7.24931	7.4513	0.0396494	0.000782417	0.030655
NIT2	7.09561	7.29378	0.0397394	0.000254423	0.0193524
ADAMTS5	6.27063	6.44664	0.0399373	0.00197311	0.0444166
ADAM11	6.71749	6.91238	0.0412603	0.000131065	0.0149552
ZNF37BP	5.43756	5.59625	0.0415017	5.22367e-05	0.00985793
VSIG4	7.44429	7.66909	0.0429216	0.000131065	0.0149552
POGLUT1	7.71364	7.95001	0.0435451	5.60812e-07	0.00112368
ZNF654	6.14292	6.33336	0.0440474	0.000379038	0.0218972
ZBTB16	6.14107	6.33621	0.0451304	0.000842388	0.0312733
ERGIC2	6.57739	6.81492	0.0511803	0.00204152	0.045237
DMTF1	8.26194	8.56212	0.0514874	0.000497487	0.0257217
DPP8	8.78433	9.10882	0.0523323	1.3221e-06	0.00149702
IL1R2	6.09022	6.31853	0.0530945	0.000110483	0.0143793
LOC101060747	7.81131	8.11658	0.0553085	2.26118e-09	1.28017e-05
FOLR3	7.59334	8.14241	0.100721	0.000674049	0.0286927
